# Supplementary material for: Time Trends in Prevalence and Antimicrobial Resistance of Respiratory Pathogens in a Tertiary Hospital in Rome, Italy: A Retrospective Analysis (2018–2023)
Source: Antibiotics (Basel). 2025 Sep 15;14(9):932. doi: 10.3390/antibiotics14090932 (PMC12466844; doi:10.3390/antibiotics14090932)
Supplement: Supplementary file 1 [file antibiotics-14-00932-s001.zip]

Archive with 1 entries (1 files):
- antibiotics-3839032-supplementary.pdf
